# Supplementary material for: Domain landscapes of somatic mutations in cancer
Source: BMC Genomics. 2012 Jun 18;13(Suppl 4):S9. doi: 10.1186/1471-2164-13-S4-S9 (PMC3394412; doi:10.1186/1471-2164-13-S4-S9)
Supplement: Additional file 2 — Top genes highly mutated in colon cancer tumor genomes Complete list of significantly mutated genes from the colon cancer set. Gene name, representative protein length, and number of mutations are listed. [file 1471-2164-13-S4-S9-S2.xlsx]

## Sheet: Sheet 1
Additional file 2- Top genes highly mutated in colon cancer tumor genomes
List of significantly mutated genes as identified by local FDR analysis (threshold < 0.1) of the length normalized mutation frequencies for all genes. Mutation counts are the total counts of somatic mutations identified in 100 colon cancer patients falling inside the protein coding region of the gene. Protein length is the number of amino acids in the longest RefSeq protein isoform for the corres…
Name	Mutations	Protein Length
KRAS	30	189
OR8U1	48	309
TAS2R43	36	309
LOC440563	33	293
TAS2R31	31	309
TAS2R30	28	319
TP53	31	393
TAS2R19	21	299
CELA1	10	258
C1QTNF7	11	296
NRAS	7	189
OR4C3	12	329
FRG2C	9	282
PCGF1	8	259
FBXW7	21	745
APC	76	2843
OR8B4	8	309
OR51V1	8	321
YWHAB	6	246
P2RY10	8	339
MFAP5	4	173
CLDN17	5	224
TMEM217	5	229
PRSS37	5	235
RHOC	4	193
DCAF4L1	8	396
CRYBB1	5	252
C7orf62	5	253
NMS	3	153
UBE2NL	3	153
FGF1	3	155
SFT2D1	3	159
OR52N1	6	320
MORN5	3	161
OR4A16	6	328
BRAF	14	766
SMAD4	10	552
SPAG8	9	501
C3orf26	5	279
DCDC1	6	354
ZNF781	6	355
WFDC8	4	241
CLEC9A	4	241
GKN2	3	184
ING4	4	249
OR2L13	5	312
IFNA2	3	188
TGFBR1	8	503
CACNG3	5	315
OR52A5	5	316
OR10J1	5	320
OR2W1	5	320
TMEM55A	4	257
CSRP2	3	193
NRG1	10	645
PI15	4	258
OR10X1	5	326
CD40LG	4	261
SERTAD3	3	196
OR10J3	5	329
BCL2L11	3	198
WBSCR17	9	598
CHRM2	7	466
FZD3	10	666
MS4A5	3	200
C3orf19	7	467
RG9MTD2	5	339
C20orf94	6	408
ARHGAP36	8	547
TUSC3	5	348
HRC	10	699
TIMP3	3	211
KDELR1	3	212
PLAC1	3	212
HIST1H1C	3	213
FBXO32	5	355
TPM2	4	284
CLEC4D	3	215
CSNK2B	3	215
ZFP3	7	502
ST8SIA4	5	359
OR5T2	5	359
DSEL	17	1222
MOBKL1A	3	216
MGC42105	6	436
SGCG	4	291
SLC17A2	6	439
FLRT2	9	660
SNAPC1	5	368
MAGEC2	5	373
DKK4	3	224
CSRP1	3	224
RXFP4	5	374
ST8SIA2	5	375
UBE2A	2	152
IL3	2	152
TOMM20L	2	152
FAM176A	2	152
OR4X1	4	305
TPD52L1	3	229
IL4	2	153
DAOA	2	153
ARPC5L	2	153
ISCA2	2	154
PCDH9	16	1237
KYNU	6	465
SNRNP27	2	155
GRID1	13	1009
OR2M4	4	311
OR51A7	4	312
TREM1	3	234
ACVR1B	7	546
OR51I2	4	312
MESDC2	3	234
OR52A1	4	312
TRIM55	7	548
MYCT1	3	235
TMEM50A	2	157
OR10A6	4	314
B4GALT3	5	393
C11orf53	3	236
PIH1D2	4	315
ACP1	2	158
OR2G6	4	316
OR5AP2	4	316
DCAF4L2	5	395
TMEM42	2	159
CST9	2	159
OR8K1	4	319
OR5V1	4	321
GCNT2	5	402
RNASE2	2	161
TMEM159	2	161
OR5AS1	4	324
SALL4	13	1053
IL21	2	162
ADORA1	4	326
POP5	2	163
KIAA1486	8	653
IGF2BP1	7	577
OR1N2	4	330
HOXC13	4	330
TSPAN18	3	248
FAM133A	3	248
FAHD1	3	248
OR10S1	4	331
REG1B	2	166
PCOLCE2	5	415
ZNF565	6	499
MRPL47	3	250
ISCU	2	167
CLECL1	2	167
BMPR1B	6	502
PTN	2	168
