# Supplementary material for: Domain landscapes of somatic mutations in cancer
Source: BMC Genomics. 2012 Jun 18;13(Suppl 4):S9. doi: 10.1186/1471-2164-13-S4-S9 (PMC3394412; doi:10.1186/1471-2164-13-S4-S9)
Supplement: Additional file 3 — Top genes highly mutated in breast cancer tumor genomes Complete list of significantly mutated genes from the breast cancer set. Gene name, representative protein length, and number of mutations are listed. [file 1471-2164-13-S4-S9-S3.xlsx]

## Sheet: Sheet 1
Additional file 3 - Top genes highly mutated in breast cancer tumor genomes
List of significantly mutated genes as identified by local FDR analysis (threshold < 0.1) of the length normalized mutation frequencies for all genes. Mutation counts are the total counts of somatic mutations identified in 100 breast cancer patients falling inside the protein coding region of the gene. Protein length is the number of amino acids in the longest RefSeq protein isoform for the corre…
Name	Mutations	Protein Length
TP53	160	393
GATA3	62	444
FRG1B	25	182
KRTAP9-9	22	169
PIK3CA	108	1068
NR1H2	42	461
CELA1	18	258
NUDT11	10	164
CBFB	10	187
HLA-DRB1	14	266
RPL14	11	215
MAP2K4	20	399
ODF1	12	250
MEOX2	13	304
MAP3K1	64	1512
EPDR1	13	344
RUNX1	18	480
FZR1	31	882
KRTAP4-9	7	210
AOAH	22	688
BPHL	9	291
CDKN1B	6	198
MEF2A	15	507
BCL6B	14	480
BID	7	241
UBXN11	15	520
KRTAP9-2	5	174
CRYGC	5	174
2011-09-10	13	454
TRBC1	5	177
FAM58BP	7	252
OR5H6	9	325
ACOT4	11	421
LOC729722	7	270
RAB36	8	333
METTL5	5	209
MAP3K4	38	1608
PPP1R1A	4	171
WNT7A	8	349
H2BFWT	4	175
VKORC1L1	4	176
OR2G3	7	309
EFCAB2	6	269
LOC642131	5	225
TUBBP5	8	372
NUMBL	13	609
FOXA1	10	472
KRAS	4	189
AKT1	10	480
PIK3R1	15	724
ZFP36L1	7	338
PRRX1	5	245
NCOA3	29	1424
SULT1C3	6	304
DLC1	8	406
RALY	6	306
CTU2	10	515
OR4L1	6	312
HLA-B	7	366
SFRP1	6	314
OR2T27	6	317
PQBP1	5	265
TBX3	14	743
HIST1H1C	4	213
MAX	3	160
OR5P2	6	322
ZNF56	3	161
SNX3	3	162
KCNJ12	8	433
MST1P9	13	715
INSIG2	4	225
DCAF4L2	7	395
MYL12A	3	171
TBL1XR1	9	514
CIRBP	3	172
POLR1D	6	346
CD5L	6	347
AKD1	33	1911
KLRC1	4	233
PRND	3	176
TFPI2	4	235
ZFYVE19	8	471
BIRC8	4	236
STXBP2	10	593
MAGI1	25	1491
RGS4	5	302
CTCF	12	727
ATXN3	6	364
ZNF772	8	489
ARL8B	3	186
OR4C45	5	311
OR2L2	5	312
OR8H2	5	312
SSX3	3	188
OR5I1	5	314
C17orf95	3	190
PTGDS	3	190
FAM166A	5	317
PDCD6	3	191
NANOS3	3	192
OR6K2	5	324
C10orf140	14	908
TPTE2	8	522
SERTAD3	3	196
BCL2L11	3	198
MAGIX	5	334
DRGX	4	268
CPSF4	4	269
LIF	3	202
CYSLTR1	5	337
RPS5	3	204
TMIGD2	4	282
ZNF675	8	568
GPR32	5	356
MED15	11	788
STMN4	3	216
HAND2	3	217
POLR3GL	3	218
ALDOA	5	364
CCND3	4	292
CTLA4	3	223
VEZF1	7	521
REM1	4	298
DHRS2	4	300
GIMAP7	4	300
HIST1H1B	3	226
KIR2DS4	4	304
LYSMD3	4	306
ZNF625	4	306
CHI3L1	5	383
GPR50	8	617
TAS2R31	4	309
ZFPL1	4	310
BSX	3	233
OR4D10	4	311
ASB10	6	467
TPTE	7	551
PGAP2	4	315
ALG10B	6	473
GPR84	5	396
OR2F1	4	317
TINAG	6	476
TMBIM4	3	238
OR2T3	4	318
SRPR	8	638
OR10Q1	4	319
SOX14	3	240
PNPLA3	6	481
WSCD2	7	565
DEGS1	4	323
EIF3I	4	325
