# Supplementary material for: Domain landscapes of somatic mutations in cancer
Source: BMC Genomics. 2012 Jun 18;13(Suppl 4):S9. doi: 10.1186/1471-2164-13-S4-S9 (PMC3394412; doi:10.1186/1471-2164-13-S4-S9)
Supplement: Additional file 4 — Top domains highly mutated in colon cancer tumor genomes Complete list of significantly mutated domains from the colon cancer set. Gene name, Pfam domain accession, number of mutations, cumulative domain length, and genes containing mutations in the domain are listed. [file 1471-2164-13-S4-S9-S4.xlsx]

## Sheet: Sheet 1
Additional file 4 - Top domains highly mutated in colon cancer tumor genomes
List of significantly mutated domains as identified by local FDR analysis (threshold < 0.1) of the mutation frequencies normalized by cumulative domain length for all domains. Mutation counts are the total counts of somatic mutations identified in 100 colon cancer patients which occur inside the associated protein domain region. Cumulative domain length is the total number of amino acids mapping …
Name	Accession	Mutations	Cumulative Domain Length	Genes (Number of Mutations)
P53	pfam00870	28	390	TP63 (1), TP53 (27)
APC_crr	pfam05923	8	176	APC (8)
CENP-B_N	pfam04218	4	156	TIGD7 (3), JRKL (1)
Tcp10_C	pfam07202	4	178	CENPJ (4)
TAS2R	pfam05296	132	6557	TAS2R5 (1), TAS2R46 (1), VN1R1 (1), TAS2R3 (2), TAS2R43 (36), TAS2R38 (1), TAS2R39 (2), TAS2R30 (25), TAS2R1 (1), TAS2R7 (1), TAS2R19 (21), TAS2R8 (1), TAS2R20 (1), TAS2R50 (2), TAS2R10 (1), TAS2R13 (3), TAS2R31 (31), TAS2R60 (1)
WAP	pfam00095	6	299	WFDC8 (3), SLPI (1), WFDC5 (1), KAL1 (1)
Rad52_Rad22	pfam04098	3	151	RAD52 (3)
DUF3591	pfam12157	9	463	TAF1L (9)
MH2	pfam03166	14	731	SMAD2 (1), GARS (1), SMAD3 (1), SMAD4 (9), SMAD9 (2)
zf-DHHC	pfam01529	3	162	ZDHHC21 (1), ZDHHC9 (1), ZDHHC15 (1)
Dpy-30	pfam05186	3	165	DPY30 (1), AK7 (1), NME5 (1)
bZIP_2	pfam07716	6	331	ATF6 (2), NFIL3 (1), XBP1 (1), BATF3 (1), ATF5 (1)
PI3K_p85B	pfam02192	4	231	PIK3CA (4)
RunxI	pfam08504	5	290	RUNX2 (5)
zf-C2H2_jaz	pfam12171	4	236	ZNF804B (1), ZMAT4 (1), ZNF804A (1), ZNF638 (1)
CK_II_beta	pfam01214	3	183	CSNK2B (3)
Mesd	pfam10185	3	183	MESDC2 (3)
Fapy_DNA_glyco	pfam01149	3	183	NEIL2 (3)
Tmemb_55A	pfam09788	4	249	TMEM55A (4)
Fox-1_C	pfam12414	3	189	RBFOX1 (2), RBFOX2 (1)
MutS_IV	pfam05190	6	380	MSH4 (2), MSH6 (2), MSH5 (1), MSH2 (1)
S_100	pfam01023	4	255	S100A7 (1), S100A2 (1), S100G (1), HRNR (1)
BRICHOS	pfam04089	3	193	GKN1 (1), GKN2 (2)
CTP_transf_1	pfam01148	5	330	CDS2 (3), CHEK2 (2)
14-3-3	pfam00244	7	466	YWHAQ (1), YWHAB (6)
FAA_hydrolase	pfam01557	3	200	FAHD1 (3)
IL8	pfam00048	5	337	CXCL14 (1), CCL23 (1), CXCL11 (1), CXCL5 (1), IL8 (1)
5-nucleotidase	pfam06189	4	270	NT5C1B (4)
bZIP_1	pfam00170	6	406	ATF6 (2), XBP1 (1), BATF3 (1), NFE2L2 (1), NFE2L1 (1)
Ribosomal_L7Ae	pfam01248	3	204	SECISBP2L (2), SECISBP2 (1)
Tctex-1	pfam03645	3	206	TCTEX1D2 (2), TCTEX1D1 (1)
LSM	pfam01423	3	212	LSM1 (1), SNRPN (1), NAA38 (1)
OGFr_N	pfam04664	3	212	OGFRL1 (3)
APC_basic	pfam05956	5	356	APC (5)
UNC45-central	pfam11701	3	218	UNC45B (3)
Casc1	pfam12366	3	219	CASC1 (3)
ARS2	pfam04959	3	221	SRRT (3)
PIH1	pfam08190	4	295	PIH1D2 (4)
PKD	pfam00801	3	222	SORCS3 (2), SORCS1 (1)
CTP_transf_3	pfam02348	3	224	CMAS (3)
Armet	pfam10208	2	151	CDNF (2)
Acyl_CoA_thio	pfam02551	3	227	ACOT8 (3)
TNFR_c6	pfam00020	4	304	TNFRSF11B (1), EDA2R (1), TNFRSF19 (1), TNFRSF9 (1)
Miro	pfam08477	77	5861	DIRAS2 (1), RAB24 (1), RRAS2 (1), REM1 (1), RASD2 (1), RAB18 (1), RAB27B (2), RAP1A (1), RABL3 (2), MRAS (1), RHOH (1), RAB23 (1), BCL11B (1), ARF6 (1), RHOF (1), RAB3C (1), DNAJC27 (1), RAB8B (1), KRAS (28), RHEBL1 (1), RAB7L1 (1), RHOA (1), ARL11 (1), RAB32 (1), RAB22A (1), RHOC (2), ARL8B (1), NKIRAS2 (1), RERGL (1), RASEF (1), RERG (1), NRAS (7), REM2 (1), RHOBTB2 (1), ARL15 (1), RAB21 (1), R…
KOW	pfam00467	2	153	GPKOW (1), SUPT5H (1)
