# Supplementary material for: Domain landscapes of somatic mutations in cancer
Source: BMC Genomics. 2012 Jun 18;13(Suppl 4):S9. doi: 10.1186/1471-2164-13-S4-S9 (PMC3394412; doi:10.1186/1471-2164-13-S4-S9)
Supplement: Additional file 5 — Top domains highly mutated in breast cancer tumor genomes Complete list of significantly mutated domains from the breast cancer set. Gene name, Pfam domain accession, number of mutations, cumulative domain length, and genes containing mutations in the domain are listed. [file 1471-2164-13-S4-S9-S5.xlsx]

## Sheet: Sheet 1
Additional file 5 - Top domains highly mutated in breast cancer tumor genomes
List of significantly mutated domains as identified by local FDR analysis (threshold < 0.1) of the mutation frequencies normalized by cumulative domain length for all domains. Mutation counts are the total counts of somatic mutations identified in 522 breast cancer patients which occur inside the associated protein domain region. Cumulative domain length is the total number of amino acids mapping…
Name	Accession	Mutations	Cumulative Domain Length	Genes (Number of Mutations)
P53	pfam00870	142	194	TP53 (142)
GATA	pfam00320	14	171	GATAD2B (1), TRPS1 (1), GATA3 (12)
FRG1	pfam06229	27	363	FRG1 (2), FRG1B (25)
CBF_beta	pfam02312	9	175	CBFB (9)
PI3Ka	pfam00613	65	1345	PIK3CA (65)
BID	pfam06393	7	194	BID (7)
PI3K_p85B	pfam02192	4	154	PIK3CA (3), PIK3CB (1)
Fork_head	pfam00250	15	583	FOXB2 (1), FOXN1 (1), FOXJ3 (1), FOXD4L1 (2), FOXA1 (9), FOXP3 (1)
S-antigen	pfam05756	12	527	RP1L1 (12)
Asp-B-Hydro_N	pfam05279	6	266	ASPH (6)
SRP-alpha_N	pfam04086	6	277	SRPR (6)
Tis11B_N	pfam04553	5	249	ZFP36L1 (3), ZFP36L2 (2)
zf-CCCH	pfam00642	5	256	ZFP36L1 (4), RNF113A (1)
LSM	pfam01423	4	209	SNRPN (1), LSM4 (1), LSM5 (2)
Acetyltransf_1	pfam00583	5	263	NAA10 (2), NAT15 (1), NAT9 (1), SLC38A2 (1)
ELM2	pfam01448	3	162	TRERF1 (2), RCOR2 (1)
bZIP_2	pfam07716	8	436	CREB3L1 (1), CEBPE (1), EPAS1 (3), CREB3L3 (1), FOSL2 (1), CREB1 (1)
RNA_pol_L	pfam01193	5	277	POLR1D (5)
S_100	pfam01023	3	169	S100A10 (1), S100A2 (1), S100A1 (1)
LIF_OSM	pfam01291	3	173	LIF (3)
IL8	pfam00048	11	635	XCL1 (1), CXCL10 (1), CXCL6 (1), CCL26 (1), CCL20 (1), CCL11 (1), CCL4L2 (2), CCL7 (1), CCL23 (1), CCL13 (1)
Prion	pfam00377	4	231	PRNP (1), PRND (3)
Lyase_1	pfam00206	5	294	ADSL (3), CFH (2)
Cyt-b5	pfam00173	5	296	CYB5R4 (1), FADS2 (1), SUOX (2), CYB5A (1)
INSIG	pfam07281	3	183	INSIG2 (3)
Pou	pfam00157	3	187	POU6F2 (2), POU4F2 (1)
Ets	pfam00178	12	756	ETV1 (2), ETS1 (1), ETV6 (4), SPDEF (1), ETS2 (1), SPI1 (1), KCNH8 (2)
HD	pfam01966	4	257	SAMHD1 (2), HDDC2 (2)
CBFD_NFYB_HMF	pfam00808	3	194	POLE3 (1), NFYB (1), NFYC (1)
bZIP_1	pfam00170	8	518	CREB3L4 (1), CREB3L1 (1), CEBPE (1), ATF6 (1), NFE2L3 (1), CREB3L3 (1), FOSL2 (1), CREB1 (1)
HNF-1B_C	pfam04812	4	259	HNF1A (4)
PTEN_C2	pfam10409	6	393	PTEN (5), TNS3 (1)
RPEL	pfam02755	3	200	PHACTR2 (1), PHACTR3 (2)
T-box	pfam00907	17	1135	TBX22 (1), T (2), EOMES (1), TBX3 (10), TBX15 (3)
Ski_Sno	pfam02437	3	201	DACH2 (2), SKIL (1)
Complex1_49kDa	pfam00346	4	270	NDUFS2 (4)
UPF0041	pfam03650	3	204	BRP44L (2), BRP44 (1)
Elongin_A	pfam06881	3	206	TCEB3 (2), TCEB3CL (1)
Keratin_B2	pfam01500	51	3570	KRTAP10-2 (1), KRTAP10-11 (1), KRTAP1-1 (1), KRTAP9-9 (22), KRTAP4-12 (1), KRTAP10-3 (1), KRTAP10-12 (1), KRTAP2-2 (1), KRTAP9-2 (5), KRTAP1-5 (2), KRTAP4-11 (1), KRTAP10-7 (1), KRTAP4-2 (2), KRTAP4-9 (7), KRTAP10-9 (2), KRTAP4-8 (1), KRTAP4-6 (1)
RNase_P_Rpp14	pfam01900	3	210	POP5 (2), RPP14 (1)
Med15	pfam09606	11	771	MED15 (11)
